# Supplementary material for: The Relationship between Short- and Long-Term Memory Is Preserved across the Age Range
Source: Brain Sci. 2023 Jan 5;13(1):106. doi: 10.3390/brainsci13010106 (PMC9856639; doi:10.3390/brainsci13010106)
Supplement: Supplementary file 1 [file brainsci-13-00106-s001.zip]

Archive with 1 entries (1 files):
- brainsci-1995529 - supplementary.pdf
